# Supplementary material for: Single-incision laparoscopic splenectomy in children with massive splenomegaly: A prospective, monocentric pilot study
Source: Front Pediatr. 2023 Jan 10;10:1097416. doi: 10.3389/fped.2022.1097416 (PMC9871812; doi:10.3389/fped.2022.1097416)
Supplement: Supplementary file 1 [file Datasheet1.csv]

Operation	gender	year	height	weight	BMI	Splenic length	Primary disease	Operating time	Blood loss	painscore-day1	painscore-day3	Bowel function recovery	hospitalization	Conversion	Complications
SILS-S	2	5	108	17	14.57475995	22.2	1	209	280	2	0	33	4	0	0
SILS-S	1	5	100	14.5	14.5	21.5	1	203	280	5	1	37	4	0	0
SILS-C	1	7	117	22	16.07129812	18	1	141	265	4	2	19	5	0	0
SILS-S	2	6	109	20.5	17.25443986	18.1	1	296	240	2	2	20	4	0	0
SILS-S	2	5	106	18	16.01993592	23.3	1	296	225	2	2	20	4	0	0
SILS-S	1	8	116	20	14.86325803	25.2	1	250	240	3	1	13	5	0	0
SILS-C	1	10	134	26	14.47983961	26.5	2	200	150	3	3	28	6	0	0
SILS-C	2	7	114	17	13.08094798	20.2	1	157	165	4	0	12	5	0	0
SILS-S	1	10	133	25.5	14.41573859	20	3	154	95	4	3	15	4	0	0
SILS-S	1	7	117	19.5	14.24501425	20.9	1	208	145	3	0	24	5	0	0
SILS-C	1	7	115	21	15.87901701	20.9	1	208	65	3	0	24	5	0	0
SILS-S	2	10	139	39.5	20.44407639	24.9	1	320	20	2	1	26	5	0	0
SILS-S	2	8	134	28	15.59367342	24.9	1	320	10	2	1	26	5	0	0
SILS-C	2	10	133	30.5	17.24235401	21.6	2	159	85	6	2	22	6	0	0
SILS-S	2	8	129	24	14.4222102	21.6	1	198	45	1	0	15	6	0	0
SILS-C	2	7	122	20	13.43724805	20.5	1	260	40	3	1	25	5	0	0
SILS-C	1	5	115	22.5	17.01323251	15.9	1	160	75	4	2	12	5	0	0
SILS-S	2	6	115	18	13.61058601	21.6	1	198	70	1	0	15	6	0	0
SILS-S	1	7	114	18	13.85041551	18.8	1	140	5	2	0	16	4	0	0
SILS-S	1	6	110	21.5	17.76859504	21.9	1	194	80	2	1	20	3	0	0
SILS-C	2	8	126	23	14.48727639	18.4	1	150	60	2	0	27	4	0	0
SILS-C	2	12	148	34	15.52227904	22.5	2	177	30	2	1	22	5	0	0
SILS-C	1	11	146	38	17.82698442	19.2	1	170	30	5	0	36	6	0	0
SILS-S	1	12	146	41	19.23437793	18.4	2	215	25	2	0	14	4	0	0
SILS-C	2	11	142	34	16.86173378	24.8	2	197	20	4	1	21	7	0	0
SILS-S	1	10	134	25	13.9229227	19.5	2	235	15	2	0	21	4	0	0
SILS-S	1	8	131	25.5	14.85927394	19.5	2	235	45	2	0	21	4	0	0
SILS-S	2	8	124	21	13.65764828	15.1	2	102	45	4	2	70	5	0	0
SILS-C	2	6	120	22	15.27777778	15.8	1	119	35	3	1	25	6	0	0
SILS-S	2	5	110	20	16.52892562	24.7	1	260	65	3	0	26	6	0	0
SILS-C	1	10	147	42	19.43634597	19	1	149	20	3	0	28	6	0	0
SILS-C	1	5	124	28	18.21019771	24.3	1	230	45	3	1	22	6	0	0
SILS-C	2	5	115	20.5	15.50094518	20.1	1	155	5	2	1	21	5	0	0
SILS-C	2	10	154	50	21.08281329	20.8	3	213	15	3	1	26	5	0	0
SILS-S	2	11	151	39	17.10451296	15	1	132	20	2	1	27	8	0	0
SILS-S	2	11	146	46	21.58003378	20.6	1	189	20	3	2	35	5	0	0
SILS-S	1	9	143	44.5	21.76145533	15.4	1	150	15	3	1	21	4	0	0
SILS-C	1	11	140	38	19.3877551	18.4	1	154	20	2	1	22	5	0	0
SILS-C	2	8	140	48	24.48979592	18	1	163	15	3	0	28	4	0	0
SILS-C	1	8	140	35	17.85714286	26.6	1	265	20	3	0	24	4	0	0
SILS-C	1	11	139	30	15.52714663	19.8	1	154	15	4	0	34	5	0	0
SILS-S	1	12	139	32	16.56228974	20.1	2	217	20	1	0	34	4	0	0
SILS-C	2	10	138	25	13.12749422	21.9	1	181	5	2	0	22	7	0	0
SILS-C	2	9	135	40	21.9478738	23.6	1	245	20	3	2	19	4	0	0
SILS-C	1	11	133	26	14.69840014	21.2	1	245	15	3	1	19	4	0	0
SILS-S	1	8	132	25	14.34802571	20.3	1	205	20	3	1	18	5	0	0
SILS-S	1	9	132	26	14.92194674	20.3	1	205	10	3	1	18	5	0	0
SILS-C	1	7	124	23	14.95837669	19	1	120	15	2	1	15	6	0	0
SILS-S	1	6	121	25	17.07533638	20.7	1	181	25	2	0	26	5	0	0
SILS-S	1	7	119	20	14.12329638	21.5	1	160	20	3	0	23	5	0	0
SILS-C	1	6	115	18	13.61058601	18	1	148	15	3	2	18	5	0	0
SILS-C	1	5	115	20	15.12287335	22.9	1	158	20	5	2	19	7	0	0
SILS-S	1	7	114	21	16.1588181	18.2	1	156	20	3	0	25	4	0	0
SILS-C	2	12	149	32	14.41376515	16.5	1	130	15	3	1	37	5	0	0
SILS-S	2	10	135	20	10.9739369	24.9	1	172	10	2	1	18	4	0	0
SILS-C	1	8	133	31.5	17.80767709	15.3	1	108	15	2	2	26	5	0	0
SILS-C	2	6	110	15	12.39669421	15.9	1	119	15	3	3	27	5	0	0
SILS-C	2	12	163	60	22.58270917	19.6	1	173	10	3	1	34	3	0	0
SILS-C	1	11	151	40	17.54309022	24.4	1	111	10	3	1	36	5	0	0
SILS-S	2	10	148	30	13.69612856	22.4	1	240	10	3	1	18	4	0	0
SILS-C	2	9	147	33	15.27141469	18.3	1	123	10	3	1	22	3	0	0
SILS-S	1	11	146	28	13.13567273	19	1	175	5	3	0	24	4	0	0
SILS-C	1	11	135	30	16.46090535	19.7	2	203	10	4	1	20	5	0	0
SILS-C	2	8	133	27	15.26372322	18.3	1	123	5	3	3	25	3	0	0
SILS-C	1	9	133	29.5	16.67703092	25.3	1	240	10	3	3	32	5	0	0
SILS-S	1	7	129	23	13.82128478	19.7	2	173	10	3	3	34	3	0	0
SILS-S	1	7	128	25	15.25878906	23.1	1	240	5	3	2	20	4	0	0
SILS-S	2	8	128	24	14.6484375	22.4	1	240	10	3	1	18	4	0	0
SILS-C	1	8	127	24	14.88002976	15.7	1	118	5	2	0	18	5	0	0
SILS-C	1	9	126	22	13.85739481	20.2	1	140	10	3	1	31	4	0	0
SILS-C	1	7	125	30	19.2	25.3	1	240	5	3	0	32	5	0	0
SILS-C	2	6	123	32.5	21.48192214	17.4	2	140	10	2	0	35	5	0	0
SILS-C	1	7	123	21	13.88062661	20.9	1	236	5	4	1	23	6	0	0
SILS-S	1	8	117	19.5	14.24501425	23.1	1	240	5	3	2	20	4	0	0
SILS-C	1	6	115	20	15.12287335	18.4	1	189	10	2	2	17	3	0	0
SILS-S	2	7	115	20.5	15.50094518	23.8	1	150	10	2	2	18	5	0	0
SILS-S	2	7	115	25	18.90359168	25.1	1	203	5	1	0	22	4	0	0
SILS-C	2	5	114	23	17.69775315	18.3	1	123	10	3	3	25	3	0	0
SILS-C	2	5	109	19	15.99191987	21.8	1	205	5	4	1	21	3	0	0
SILS-C	1	5	106	16	14.23994304	16	1	108	10	4	1	24	4	0	0
SILS-S	1	5	106	15	13.3499466	22.4	2	158	5	4	0	17	6	0	0
SILS-C	1	5	102	20.5	19.70396002	24.4	1	111	10	3	1	36	5	0	0
SILS-S	2	5	99	15	15.30456076	18.7	3	183	10	3	1	26	4	0	0
SILS-S	1	5	110	18	14.87603306	20.7	1	193	5	3	0	23	4	0	0
SILS-S	1	11	165	48	17.63085399	20.7	1	193	5	3	0	23	4	0	0
SILS-S	1	8	137	28	14.91821621	21	1	192	5	3	0	15	6	0	0
SILS-S	1	8	136	35	18.92301038	18	1	168	5	5	1	30	4	0	0
SILS-C	2	8	135	35	19.20438957	19.6	1	170	5	4	1	25	3	0	0
SILS-S	2	9	130	24.5	14.49704142	22.4	1	162	5	3	1	17	3	0	0
SILS-S	2	7	129	29.5	17.72730004	20.1	2	165	5	2	1	22	4	0	0
SILS-C	2	11	145	32	15.21997622	20.3	1	209	5	2	0	24	4	0	0
SILS-C	2	8	123	24.5	16.19406438	18.3	1	148	5	3	1	34	6	0	0
SILS-C	1	6	118	20	14.3636886	17	1	169	5	2	1	26	5	0	0
SILS-S	1	6	114	18	13.85041551	19	1	155	5	3	0	22	7	0	0
SILS-C	1	5	112	19.5	15.54528061	22.2	2	245	5	2	0	12	5	0	0
SILS-C	1	12	146	37	17.35785326	18.5	1	250	425	3	1	13	5	1	0
SILS-S	2	6	115	19.5	14.74480151	16.7	1	133	350	2	0	33	4	1	0
SILS-S	1	12	170	48	16.60899654	20.9	1	218	400	1	2	13	5	1	0
SILS-C	1	12	162	59	22.48132907	18	1	177	370	3	1	26	7	1	0
SILS-S	1	11	169	59	20.65754	21.5	1	203	280	5	1	37	4	1	0
SILS-S	1	10	145	38	18.07372176	21.5	1	203	320	5	1	37	4	1	0
SILS-S	1	9	152	47	20.34279778	18.2	1	156	390	3	0	25	4	1	0
SILS-S	1	11	150	31	13.77777778	21.4	2	152	325	3	1	26	4	1	0
SILS-S	1	10	135	35	19.20438957	25.2	1	141	300	4	2	56	5	1	0
SILS-C	1	6	118	19	13.64550417	18	1	141	350	4	2	56	5	1	0
SILS-C	1	12	145	32	15.21997622	26.5	1	200	200	3	3	28	6	1	0
SILS-S	1	10	126	27.5	17.32174351	23.8	2	245	160	2	0	12	5	1	0
SILS-C	1	8	130	22.5	13.31360947	18.8	1	193	170	3	0	20	6	1	0
SILS-C	1	10	142	31	15.37393374	19	2	120	145	5	2	37	5	1	0
SILS-C	2	6	112	23	18.33545918	19.8	2	154	125	2	0	21	7	1	0
SILS-S	1	5	107	16	13.97501965	25.2	2	250	290	3	1	13	5	0	1
SILS-S	1	9	126	20	12.59763165	26.6	1	265	215	3	0	24	4	0	1
SILS-S	2	12	150	39.5	17.55555556	25.4	1	260	85	3	1	25	5	0	1
SILS-C	1	11	150	45	20	20.2	1	182	5	4	2	32	5	0	1
SILS-C	2	8	130	25	14.79289941	20.6	1	189	20	3	2	24	5	0	1
SILS-S	2	8	123	18	11.89767995	20.8	3	213	20	3	1	26	5	0	1
SILS-C	2	7	118	19.5	14.00459638	21.3	2	207	25	2	1	20	3	0	1
SILS-S	1	10	126	27.5	17.32174351	23.9	1	236	5	4	1	23	6	0	1
SILS-S	2	8	133	27	15.26372322	20.5	1	228	385	3	1	33	6	1	1
SILS-S	1	9	148	34	15.52227904	20.4	1	320	250	2	1	26	5	1	1
